# Supplementary material for: GDSL in Lilium pumilum (LpGDSL) Confers Saline–Alkali Resistance to the Plant by Enhancing the Lignin Content and Balancing the ROS
Source: Int J Mol Sci. 2024 Aug 28;25(17):9319. doi: 10.3390/ijms25179319 (PMC11395047; doi:10.3390/ijms25179319)
Supplement: Supplementary file 1 [file ijms-25-09319-s001.zip]

Archive with 1 entries (1 files):
- ijms-3125670-supplementary.pdf
